# Supplementary material for: The Role of Weight Suppression in Intensive Enhanced Cognitive Behavioral Therapy for Adolescents with Anorexia Nervosa: A Longitudinal Study
Source: Int J Environ Res Public Health. 2023 Feb 12;20(4):3221. doi: 10.3390/ijerph20043221 (PMC9967636; doi:10.3390/ijerph20043221)
Supplement: Supplementary file 1 [file ijerph-20-03221-s001.zip]

Archive with 1 entries (1 files):
- ijerph-2175870-supplementary.pdf
